# Supplementary material for: Varied Bulk Powder Properties of Micro-Sized API within Size Specifications as a Result of Particle Engineering Methods
Source: Pharmaceutics. 2022 Sep 8;14(9):1901. doi: 10.3390/pharmaceutics14091901 (PMC9500803; doi:10.3390/pharmaceutics14091901)
Supplement: Supplementary file 1 [file pharmaceutics-14-01901-s001.zip]

Archive with 1 entries (1 files):
- pharmaceutics-1860634-supplementary.pdf
